# Supplementary material for: Determination of biomarkers from microarray data using graph neural network and spectral clustering
Source: Sci Rep. 2021 Dec 13;11:23828. doi: 10.1038/s41598-021-03316-6 (PMC8668890; doi:10.1038/s41598-021-03316-6)
Supplement: Supplementary file 2 — Supplementary Information 2. [file 41598_2021_3316_MOESM2_ESM.xlsx]

## Sheet: Sheet1
		Nunber of features
GCN_SC:		1	2	3	4	5	6	7	8	9	10	11	12	13	14	15	16	17	18	19	20	21	22	23	24	25	26	27	28	29	30	31	32	33	34	35	36	37	38	39	40	41	42	43	44	45	46	47	48
acc	DLBCL-LR(50)	0.7536	0.7679	0.7679	0.8464	0.8571	0.8946	0.9232	0.9232	0.9625	0.975	0.9607	0.95	0.9357	0.9357	0.9464	0.975	0.9625	0.9625	0.9732	0.9482	0.9607	0.9732	0.9607	0.975	0.95	0.9625	0.975	0.9357	0.9625	0.9625	0.9375	0.9375	0.9625	0.975	0.975	0.9625	0.9625	0.975	0.9625	0.975	0.975	0.9625	0.9625	0.975	0.9875	0.9625	0.9625	0.9625
auc		0.2567	0.8917	0.91	0.9117	0.9483	0.9467	0.975	0.9733	0.9917	0.9917	0.9833	0.975	0.975	0.975	0.9817	0.9833	0.9833	0.975	0.9917	0.9833	0.9833	0.9917	0.9917	0.9917	0.9833	0.9917	0.9917	0.9833	0.9917	0.9917	0.9833	0.9833	0.9917	0.9917	0.9917	0.9917	0.9917	0.9917	0.9917	0.9917	0.9917	0.9917	0.9917	0.9917	0.9917	0.9917	0.9917	0.9917
acc	DLBCL-RF(50)	0.7946	0.8696	0.9232	0.9482	0.9339	0.975	0.9464	0.9607	0.9607	0.975	0.9625	0.95	0.9357	0.9607	0.9607	0.9482	0.9625	0.95	0.9482	0.9464	0.975	0.9357	0.975	0.975	0.9482	0.975	0.9625	0.9625	0.9625	0.9625	0.95	0.9357	0.95	0.9625	0.9625	0.9625	0.9357	0.9357	0.9232	0.95	0.9357	0.95	0.95	0.975	0.9625	0.9625	0.9357	0.9625
auc		0.9083	0.9133	0.95	0.9833	1	1	0.99	1	1	1	0.9917	1	1	1	1	1	0.9917	1	1	0.99	1	0.9917	0.9917	1	1	0.9917	0.9917	0.9833	0.9917	0.9833	0.9917	1	0.9917	0.9917	0.9917	0.9917	1	0.9917	0.9833	0.9833	0.9833	0.9833	0.9833	0.9833	1	0.9833	0.9917	0.9917
acc	DLBCL-corr(50)	0.8839	0.925	0.9357	0.9625	0.9625	0.9625	0.9732	0.9875	0.975	0.9875	0.975	0.9625	0.9625	0.9625	0.9625	0.9625	0.9625	0.9625	0.9625	0.975	0.975	0.9625	0.9625	0.95	0.9625	0.95	0.9625	0.95	0.95	0.95	0.95	0.9375	0.9375	0.9375	0.9375	0.95	0.95	0.9375	0.95	0.95	0.9625	0.9375	0.9625	0.9375	0.9625	0.95	0.95	0.9625
auc		0.95	0.9917	1	1	1	1	1	1	1	1	1	1	1	1	1	0.9917	0.9917	0.9917	0.9833	0.9833	0.9833	0.9917	0.9917	0.9917	0.9833	0.9833	0.9833	0.9833	0.9833	0.9833	0.9833	0.9833	0.9833	0.9833	0.9833	0.9833	0.9833	0.9833	0.9833	0.9833	0.9833	0.9833	0.9833	0.9833	0.9833	0.9917	0.9833	0.9833
acc	DLBCL-REF(50)	0.7536	0.8196	0.8321	0.8571	0.8446	0.8964	0.9232	0.9232	0.9875	0.9875	0.9732	0.9625	0.9339	0.9482	0.9625	0.9357	0.9357	0.9232	0.9625	0.9875	0.95	0.9625	0.95	0.9625	0.9625	0.95	0.95	0.95	0.95	0.95	0.95	0.95	0.9625	0.9625	0.9625	0.9625	0.95	0.9625	0.9625	0.95	0.9375	0.9375	0.95	0.95	0.95	0.95	0.9375	0.95
auc		0.7267	0.8833	0.92	0.9017	0.9317	0.965	0.965	0.965	1	1	0.9917	0.9917	0.965	0.965	0.9917	0.9833	0.975	0.9833	0.9833	0.9917	1	1	1	0.9917	0.9917	1	0.9917	0.9833	0.9917	0.9917	0.9833	0.9833	0.9833	0.9833	0.9917	0.9917	0.9917	0.9833	0.9833	0.9833	0.9833	0.9833	0.9833	0.9833	0.9917	0.9917	0.9833	0.9917
acc	Prostate-LR(50)	0.7336	0.7736	0.8427	0.8318	0.7927	0.8327	0.8909	0.8809	0.8809	0.9	0.8809	0.8909	0.9009	0.8909	0.8909	0.9309	0.93	0.8909	0.8818	0.92	0.9309	0.94	0.9709	0.97	0.94	0.95	0.96	0.94	0.94	0.94	0.94	0.94	0.93	0.95	0.9009	0.9209	0.9309	0.93	0.9109	0.9018	0.9209	0.9109	0.8818	0.9218	0.9009	0.9118	0.9418	0.8718
auc		0.8213	0.8873	0.8893	0.92	0.9133	0.922	0.9453	0.94	0.936	0.948	0.948	0.9367	0.964	0.968	0.968	0.968	0.96	0.964	0.964	0.988	0.964	0.984	0.984	0.996	0.988	0.988	0.988	0.988	0.988	0.988	0.988	0.984	0.984	0.988	0.98	0.984	0.988	0.976	0.984	0.956	0.976	0.988	0.976	0.984	0.976	0.976	0.984	0.956
acc	Prostate-corr(50)	0.8827	0.8827	0.8727	0.8927	0.9209	0.9309	0.9409	0.9109	0.9309	0.96	0.9409	0.94	0.93	0.93	0.93	0.93	0.92	0.91	0.91	0.92	0.9	0.91	0.94	0.92	0.93	0.91	0.91	0.93	0.92	0.95	0.94	0.93	0.96	0.96	0.95	0.92	0.94	0.96	0.9309	0.94	0.97	0.93	0.9409	0.9409	0.9218	0.9509	0.9018	0.95
auc		0.9667	0.9593	0.9533	0.9633	0.9767	0.9767	0.988	0.9727	0.984	0.984	0.988	0.988	0.984	0.98	0.98	0.98	0.98	0.98	0.98	0.98	0.98	0.98	0.98	0.988	0.98	0.984	0.988	0.988	0.988	0.984	0.988	0.976	0.988	0.98	0.98	0.976	0.98	0.988	0.984	0.984	0.988	0.976	0.984	0.98	0.976	0.988	0.98	0.988
acc	Prostate-RF(50)	0.8827	0.8827	0.9027	0.9027	0.9409	0.95	0.95	0.92	0.93	0.93	0.93	0.92	0.92	0.92	0.91	0.92	0.91	0.91	0.91	0.92	0.92	0.91	0.91	0.92	0.93	0.92	0.9109	0.93	0.94	0.93	0.95	0.93	0.94	0.96	0.9309	0.9218	0.9509	0.93	0.94	0.96	0.9309	0.9209	0.94	0.9309	0.96	0.9309	0.9218	0.9409
auc		0.9667	0.9593	0.982	0.9847	0.988	0.984	0.984	0.988	0.984	0.984	0.984	0.988	0.984	0.984	0.984	0.984	0.98	0.98	0.984	0.972	0.98	0.976	0.988	0.984	0.992	0.984	0.992	0.992	0.984	0.98	0.988	0.98	0.992	0.988	0.988	0.984	0.988	0.988	0.984	0.988	0.984	0.984	0.988	0.988	0.988	0.98	0.992	0.988
acc	Prostate-REF(50)	0.7136	0.7445	0.8036	0.8509	0.8418	0.8518	0.9109	0.8809	0.93	0.9009	0.8618	0.8709	0.92	0.94	0.94	0.95	0.95	0.92	0.94	0.94	0.9309	0.94	0.94	0.9209	0.9018	0.9309	0.9509	0.9409	0.9209	0.97	0.96	0.93	0.9509	0.9209	0.9309	0.9209	0.96	0.91	0.92	0.96	0.95	0.96	0.9318	0.9209	0.9209	0.9209	0.9409	0.95
auc		0.8473	0.8553	0.9027	0.924	0.948	0.936	0.9447	0.9607	0.992	0.9487	0.9607	0.96	0.988	0.988	0.988	0.984	0.98	0.984	0.984	0.988	0.988	0.98	0.968	0.9647	0.9647	0.9647	0.98	0.988	0.98	0.976	0.984	0.98	0.984	0.976	0.976	0.976	0.972	0.98	0.976	0.988	0.988	0.98	0.972	0.984	0.9567	0.972	0.976	0.984
Traditional
acc	DLBCL-LR(50)	0.7536	0.7536	0.7536	0.7536	0.7536	0.7536	0.7536	0.7536	0.7536	0.7536	0.7536	0.7679	0.8179	0.8179	0.8446	0.8446	0.8929	0.8929	0.9214	0.9214	0.9214	0.9089	0.9089	0.9214	0.9214	0.9214	0.9464	0.9339	0.9214	0.9357	0.9357	0.9357	0.9357	0.9482	0.9357	0.9357	0.9357	0.9357	0.9232	0.9357	0.9357	0.9357	0.9357	0.9482	0.9482	0.9482	0.9482	0.9232
auc		0.5783	0.465	0.5483	0.5233	0.5883	0.7517	0.7267	0.76	0.76	0.8133	0.83	0.9	0.9067	0.94	0.9567	0.9367	0.8933	0.91	0.9167	0.9083	0.9517	0.945	0.9533	0.9733	0.9733	0.9733	0.99	0.99	1	1	1	1	0.9917	1	1	1	1	1	0.9917	1	1	1	1	1	1	1	1	1
acc	DLBCL-RF(50)	0.8732	0.8875	0.9357	0.9482	0.975	0.9607	0.9732	0.9875	0.9875	0.9875	0.9875	0.9875	0.9875	0.9875	0.9875	0.9875	0.9875	0.9875	0.9875	0.9875	0.9875	0.9875	0.975	0.975	0.9875	0.975	0.975	0.9875	0.9875	0.9875	0.9875	0.9875	0.975	0.975	0.9875	0.9875	0.9875	0.9875	0.975	0.9875	0.975	0.9625	0.9625	0.9625	0.975	0.975	0.975	0.975
auc		0.9583	0.9333	0.9667	0.9917	0.9917	1	1	1	1	1	1	0.9917	0.9917	0.9917	0.9917	0.9917	0.9917	0.9917	0.9917	0.9917	0.9917	0.9917	0.9917	0.9917	0.9917	0.9917	0.9917	0.9917	0.9917	0.9917	1	1	1	1	1	0.9917	0.9917	0.9917	0.9917	0.9917	0.9917	0.9917	1	1	1	1	1	1
acc	DLBCL-corr(50)	0.8982	0.9214	0.9357	0.95	0.975	0.975	0.975	0.9482	0.9482	0.9732	0.9464	0.9607	0.9607	0.9589	0.9589	0.9589	0.9589	0.9732	0.9732	0.9732	0.9732	0.9732	0.9607	0.9607	0.9482	0.975	0.975	0.9625	0.95	0.95	0.95	0.9357	0.9357	0.9482	0.9625	0.9482	0.9482	0.9482	0.9357	0.9357	0.9357	0.9357	0.9875	0.975	0.9625	0.9625	0.9625	0.9625
auc		0.95	1	1	1	1	1	1	1	1	1	0.99	1	1	1	1	1	1	1	1	1	1	1	1	1	1	1	1	1	1	1	0.9917	1	1	1	1	1	1	0.9917	1	1	1	1	1	0.9917	0.9917	0.9917	0.9917	0.9917
acc	DLBCL-RFE(50)	0.7536	0.7536	0.7536	0.8696	0.8696	0.8821	0.8964	0.9089	0.9357	0.9089	0.9625	0.975	0.975	0.975	0.975	0.975	0.975	0.975	0.975	0.975	0.975	0.975	0.9875	0.975	0.9875	0.9875	1	1	1	1	1	1	1	1	1	1	1	1	1	1	1	1	1	1	1	1	1	1
auc		0.3683	0.815	0.8917	0.915	0.915	0.8983	0.9917	0.9833	0.9917	1	1	1	1	1	1	1	1	1	1	1	1	1	1	1	1	1	1	1	1	1	1	1	1	1	1	1	1	1	1	1	1	1	1	1	1	1	1	1
acc	Prostate-LR(50)	0.5691	0.6082	0.6745	0.7536	0.8227	0.8145	0.8518	0.8709	0.9	0.91	0.91	0.9109	0.93	0.93	0.92	0.9	0.91	0.91	0.91	0.9	0.91	0.9	0.93	0.93	0.94	0.96	0.97	0.97	0.98	0.97	0.98	0.98	0.98	0.9709	0.9709	0.9609	0.9609	0.9518	0.9518	0.9518	0.9618	0.9618	0.9618	0.9527	0.9709	0.9709	0.9709	0.9609
auc		0.6627	0.664	0.7887	0.9073	0.9327	0.9333	0.93	0.9527	0.96	0.956	0.968	0.952	0.96	0.956	0.972	0.964	0.96	0.96	0.964	0.956	0.964	0.96	0.968	0.968	0.972	0.984	0.984	0.984	0.984	0.984	0.984	0.984	0.984	0.984	0.984	0.988	0.984	0.984	0.984	0.984	0.984	0.984	0.992	0.992	0.992	0.992	0.992	0.992
acc	Prostate-corr(50)	0.8827	0.9018	0.9118	0.9109	0.9218	0.9109	0.9009	0.9209	0.9209	0.9309	0.9209	0.9109	0.9209	0.9209	0.9209	0.9109	0.91	0.91	0.92	0.93	0.91	0.92	0.92	0.91	0.91	0.91	0.91	0.91	0.91	0.91	0.91	0.91	0.91	0.9	0.9	0.9	0.91	0.91	0.91	0.91	0.91	0.91	0.8909	0.8909	0.8809	0.9	0.9	0.9
auc		0.9667	0.9707	0.988	0.988	0.984	0.984	0.988	0.984	0.984	0.984	0.984	0.984	0.98	0.98	0.98	0.976	0.976	0.98	0.988	0.988	0.984	0.98	0.988	0.98	0.98	0.976	0.976	0.98	0.976	0.976	0.976	0.976	0.976	0.972	0.968	0.968	0.968	0.968	0.968	0.968	0.972	0.976	0.964	0.964	0.964	0.968	0.968	0.968
acc	Prostate-RF(50)	0.8827	0.9409	0.9409	0.9309	0.9209	0.9209	0.9209	0.9309	0.9509	0.94	0.95	0.96	0.95	0.95	0.96	0.96	0.95	0.95	0.95	0.95	0.96	0.96	0.96	0.96	0.95	0.95	0.96	0.96	0.96	0.96	0.96	0.95	0.94	0.94	0.9409	0.95	0.9409	0.9409	0.9409	0.9409	0.9409	0.9409	0.9409	0.9409	0.9409	0.9409	0.9409	0.9409
auc		0.9667	0.984	0.984	0.984	0.98	0.98	0.98	0.984	0.988	0.992	0.992	0.988	0.988	0.988	0.992	0.992	0.992	0.992	0.992	0.988	0.988	0.988	0.988	0.98	0.976	0.988	0.984	0.98	0.98	0.98	0.98	0.98	0.976	0.976	0.976	0.98	0.976	0.98	0.98	0.98	0.98	0.976	0.976	0.988	0.976	0.976	0.976	0.976
acc	Prostate-RFE(50)	0.5091	0.5091	0.5091	0.4627	0.4418	0.6282	0.58	0.6291	0.6373	0.6373	0.8036	0.7927	0.7827	0.8836	0.8536	0.8227	0.8427	0.8527	0.9118	0.8918	0.9209	0.9018	0.8818	0.8818	0.8818	0.8818	0.8818	0.8718	0.9018	0.8918	0.95	0.98	0.99	0.98	0.98	0.99	0.98	0.98	0.99	1	1	0.98	0.99	1	1	1	1	1
auc		0.522	0.3167	0.2267	0.3793	0.4807	0.6053	0.6327	0.664	0.6987	0.7053	0.8733	0.8893	0.8893	0.928	0.9313	0.9413	0.9413	0.9487	0.9767	0.9707	0.9813	0.9813	0.9773	0.974	0.974	0.9847	0.9807	0.9733	0.984	0.984	0.996	1	1	1	1	1	1	1	1	1	1	1	1	1	1	1	1	1
[truncated: 2 more columns]
